# Supplementary material for: Enhanced Viral Metagenomics with Lazypipe 2
Source: Viruses. 2023 Feb 4;15(2):431. doi: 10.3390/v15020431 (PMC9960287; doi:10.3390/v15020431)
Supplement: Supplementary file 1 [file viruses-15-00431-s001.zip]

Archive with 4 entries (3 files):
- Supp.v7.corrected/
- Supp.v7.corrected/File-S1_canine-simmeta-info.xlsx
- Supp.v7.corrected/File-S2_class-errors.pdf
- Supp.v7.corrected/Table-S1_benchmarking.pdf
